# Supplementary material for: Nailfold Videocapillaroscopy for Non-Invasive Assessment of Microcirculation and Prognostic Correlation with Endothelial Dysfunction, Cardiovascular Risk Factors, and Non-HLA Antibodies in Heart Transplant Recipients: A Pilot Study
Source: J Clin Med. 2023 Mar 16;12(6):2302. doi: 10.3390/jcm12062302 (PMC10056970; doi:10.3390/jcm12062302)
Supplement: Supplementary file 1 [file jcm-12-02302-s001.zip]

Archive with 1 entries (1 files):
- jcm-2249824-supplementary.pdf
